# Supplementary material for: Impact of the 24-h ultramarathon race on homocysteine, oxidized low-density lipoprotein, and paraoxonase 1 levels in professional runners
Source: PLoS One. 2018 Feb 2;13(2):e0192392. doi: 10.1371/journal.pone.0192392 (PMC5796729; doi:10.1371/journal.pone.0192392)
Supplement: S1 File — Individual food, liquid and supplement intake during the 24h-race. (XLSX) [file pone.0192392.s001.xlsx]

## Sheet: Food and liquid intake
S1 File: Qualitative information on food and liquid intake. Individual food, liquid and supplement intake during the 24h-race.
Athletes	Food intake
1	dried fruit, red rice, quinoa, energy bars
2	energy bars, peanuts, rice with oil, banana, ginger cubes
3	chocolate, banana, cookies, broth
4	banana, dried fruit, coconut pulp, peanuts, pizza, pasta, rice, nuts, cracked slice, apple, orange
5	energy bars, orange, tofu, rice, olives, vegan parmesan, broth, chocolate
6	not available
7	rice, orange, chips, nuts, peanuts
8	banana, rice, orange, dried fruit, apple, peanuts, potatoes, chips, pasta, cookies
9	dates, dried apricots, pasta, dried fruit, cookies, energy bars
Athletes	Liquid intake
1	water, coffee
2	water, ginger infuser, ginseng pocket drink, coke, coffee, redbull, coconut water
3	water, tea, coke, orange juice, ACE fruit juice
4	water, juice, coke, tea
5	water, orange juice, coke, tea
6	not available
7	water, tea, coke, red orange juice
8	water, orange juice, tea, coke, coffee
9	water, hot tea with sugar, coffee
Athletes	Supplements
1	amino acids, minerals, lactobacillus acidophilus, digestive enzymes, vitamin B6
2	amino acids, minerals, glucose, maltodextrins, carnitine, vitamin B (B1, B2, B5, B6, B12)
3	amino acids, minerals, glucose, maltodextrins, caffein (tablets), vitamin B1, B2 and B6
4	none
5	amino acids, minerals, glucose, caffein (tablets)
6	not available
7	amino acids, minerals, glucose, maltodextrins, vitamin B1, B2 and B6
8	amino acids, minerals
9	amino acids, minerals, glucose, maltodextrins, lactobacillus acidophilus, vitamin B (B1, B2, B6, B12)
