# Supplementary material for: Impact of the 24-h ultramarathon race on homocysteine, oxidized low-density lipoprotein, and paraoxonase 1 levels in professional runners
Source: PLoS One. 2018 Feb 2;13(2):e0192392. doi: 10.1371/journal.pone.0192392 (PMC5796729; doi:10.1371/journal.pone.0192392)
Supplement: S1 Table — Individual baseline characteristics and ultramarathon records of the runners which completed the race (n = 9). (XLSX) [file pone.0192392.s002.xlsx]

## Sheet: Table S1
S1 Table: Individual data points of Table 1. Individual baseline characteristics and ultramarathon records of the runners which completed the race (n=9).
Athletes	Sex	Age (years)	Height (cm)	Weight (kg)	BMI	HR (bpm)	SBP (mmHg)	DBP (mmHg)	VO2max (ml O2/kg/min)	14-h distance (km)	14-h speed (km/h)	24-h distance (km)	24-h speed (km/h)
1	M	36	180	78	24.07	51	135	65	60.2	125.612	8.91	169.171	7.05
2	M	47	177	70	22.34	50	135	78	50.1	122.804	8.77	237.042	9.75
3	F	55	163	56.5	21.27	53	103	62	50.1	124.599	8.9	185.379	7.72
4	M	34	175	73	23.84	48	127	81	66.5	128.651	9.02	192.47	8.16
5	M	58	170	67	23.18	50	123	78	38.5	117.508	8.39	176.262	7.34
6	F	33	163	57	21.5	61	113	72	38	119.1	8.5	168.1	7.2
7	F	42	164	54.7	20.08	65	121	78	35	101.3	7.23	117.508	5.29
8	M	30	164.5	70	25.82	50	153	87	36.7	119.417	8.3	146.885	6.23
9	F	49	161	60	23.15	65	116	77	50	130.677	9.2	200.574	8.51
