# Supplementary material for: Impact of the 24-h ultramarathon race on homocysteine, oxidized low-density lipoprotein, and paraoxonase 1 levels in professional runners
Source: PLoS One. 2018 Feb 2;13(2):e0192392. doi: 10.1371/journal.pone.0192392 (PMC5796729; doi:10.1371/journal.pone.0192392)
Supplement: S2 Table — Individual ultramarathon-induced changes in basic blood count, leukocyte subpopulations, markers of organ function and damage, and inflammation. (XLSX) [file pone.0192392.s003.xlsx]

## Sheet: Table S2
S2 Table: Individual data points of Table 2. Individual ultramarathon-induced changes in basic blood count, leukocyte subpopulations, markers of organ function and damage, and inflammation.
BASIC BLOOD COUNT	RBC (x10^6/µl)			Hb (g/dl)			Ht (%)			Plt (x10^3/µl)			WBC (x10^3/µl)
ATHLETES	PRE	INTRA	POST	PRE	INTRA	POST	PRE	INTRA	POST	PRE	INTRA	POST	PRE	INTRA	POST
1	5.46	5.28	5.3	16.5	16	16.3	46.7	44.5	44.5	227	281	268	8.8	19.7	19.2
2	4.65	4.77	4.86	13.7	14.4	14.3	41.5	41.8	42.6	180	218	223	7.3	19	21.2
3	4.41	4.38	3.86	13.6	13.4	11.9	40.3	38.7	34.2	208	287	213	3.9	13.3	9.6
4	5.36	5.1	5.41	15.3	14.6	15.2	44.3	41.2	43.7	283	317	319	5.9	15.9	13.2
5	4.76	4.59	4.11	14.7	14	12.4	42.3	40.4	35.8	187	257	202	5.5	12.2	10.4
6	4.78	4.23	4.44	14.8	13.3	14	43.9	38.2	40.2	221	248	224	6.4	15.1	11.6
7	4.37	4.07	4.15	13	12.2	12.7	39	35.5	36	242	255	262	5.2	9.8	7.3
8	5.56	5.6	5.79	15.9	16.3	16.8	47.9	46.8	47.9	332	360	354	7.3	22.3	15.1
9	4.78	4.52	4.36	14	13.4	12.8	41.7	37.9	36.6	250	294	246	8.7	23.6	25.8
LEUKOCYTE SUBPOPULATION	Neutrophils (x10^3/µl)			Lymphocytes (x10^3/µl)			Monocytes (x10^3/µl)			Eosinophils (x10^3/µl)			Basophils (x10^3/µl)
ATHLETES	PRE	INTRA	POST	PRE	INTRA	POST	PRE	INTRA	POST	PRE	INTRA	POST	PRE	INTRA	POST
1	4.7	16.5	13.7	2.7	1.5	3.1	1	1.7	2.2	0.3	0	0.2	0	0	0
2	3.8	16	17.8	2.9	1.4	1.4	0.6	1.7	2	0.1	0	0	0	0	0
3	1.9	11.4	8.5	1.2	0.8	0.5	0.4	1.1	0.7	0.4	0	0	0	0	0
4	2.3	12.5	9.7	2.7	1.8	2.3	0.5	1.5	1.1	0.4	0.1	0.1	0	0	0
5	2.7	10.2	7.8	2.4	1.1	1.6	0.3	0.9	0.9	0.1	0	0	0	0	0
6	2.2	10.7	8.1	3.2	2.7	2.2	0.7	1.7	1.2	0.3	0	0	0.1	0	0
7	2.6	7	5.4	1.5	1.8	1.2	0.8	1	0.6	0.3	0.1	0.1	0	0	0
8	5.2	18.9	11	1.4	1.1	2	0.7	2.2	1.9	0.1	0	0	0	0	0
9	6	19	23	1.7	1.9	0.8	0.8	2.6	2	0.2	0	0	0.1	0.1	0
ORGAN FUNCTION AND DAMAGE	Uric acid (mg/dl)			Creatinine (mg/dl)			BUN (mg/dl)			MDRD (ml/min/1,73mq)			GGT (U/l)			AST (U/l)			ALT (U/l)			CPK (U/l)			CPK-MB (ng/ml)			TROPONONIN-I (ng/ml)
ATHLETES	PRE	INTRA	POST	PRE	INTRA	POST	PRE	INTRA	POST	PRE	INTRA	POST	PRE	INTRA	POST	PRE	INTRA	POST	PRE	INTRA	POST	PRE	INTRA	POST	PRE	INTRA	POST	PRE	INTRA	POST
1	5.6	6.28266	5.44497	0.88	0.994754	1.00522	32	49.2141	40.8373	99	94.2398	93.1927	19	17.8009	17.8009	28	60.7323	131.936	25	31.4133	47.1199	112	1038.73	2707.82	4.4	31.3086	64.0831	0.01	0.0314133	0.0209422
2	4.6	5.85735	6.03566	0.91	1.23104	1.24607	28	73.4651	93.4554	90	62.5446	59.3831	45	50.6313	48.6747	25	87.0691	201.496	20.7143	33.0694	56.1111	114.429	2132.31	4924.85	4.22857	67.3953	149.522	0.02	0.119133	0.175229
3	3.6	3.32705	3.22382	0.59	0.686203	0.72536	25	30.1514	27.6328	106	96.6923	112.834	21	21.8337	19.5732	21	101.891	321.231	12	31.1911	77.1414	95	3128.46	10166.6	3	82.2404	241.671	0.01	0.124764	0.12665
4	4.8	6.41986	5.87856	0.7	0.909481	0.831106	27	66.3386	57.772	131	110.208	109.463	14	13.9097	13.1761	38	540.339	2555.14	33	119.837	531.097	292	20383.1	102773	8.2	>301	>301	0.02	0.106998	0.141896
5	4.6	5.32908	5.19149	0.8	1.17031	1.14213	19	90.9078	104.983	100	71.0544	89.9858	14	15.6738	13.844	21	82.5485	281.494	15	27.1678	56.5296	137	2319.72	7591.11	5	63.9489	237.539	0.09	0.198534	0.24227
6	4	4.51936	3.25285	0.71	0.971663	0.737312	27	75.6993	54.2141	95	85.8679	108.428	62	56.492	50.9613	28	91.5171	191.918	23	35.0251	56.3827	145	1772.72	3585.72	6.9	103.267	197.882	0.02	0.429339	0.271071
7	3.2	3.05128	3.33846	0.93	0.904487	0.883077	35	64.2949	48.4615	66	81.7308	81.8462	8	8.71795	8.61538	16	99.1667	134.615	15	30.5128	42	40	2892.18	2952.92	1	49.2564	41.2462	0	0.0653846	0.0215385
8	5.3	6.03549	5.5	0.89	1.04342	0.9	27	47.0564	38	100	87.9749	99	31	30.6889	30	25	79.7912	154	27	35.8038	53	112	2061.27	3608	3.1	39.1795	68.5	0	0.0409186	0.03
9	4.8	5.23741	4.48921	0.71	0.785612	0.740719	35	69.8321	58.3597	88	93.8369	107.741	13	14.1847	12.3453	36	93.8369	195.281	28	40.3717	60.6043	160	1713.07	3861.84	6.2	102.566	195.729	0	0.0218225	0.022446
INFLAMMATION	CRP (mg/l)
ATHLETES	PRE	INTRA	POST
1	0.02	0.282719	3.75912
2	0.02	0.526169	2.59923
3	0.08	0.291117	1.84218
4	0.05	0.502889	3.56767
5	0.13	0.491111	2.46884
6	0.02	0.0790888	0.780683
7	0.08	0.425	3.09077
8	0.39	1.32985	4.08
9	0.08	0.632854	5.89209
