# Supplementary material for: Impact of the 24-h ultramarathon race on homocysteine, oxidized low-density lipoprotein, and paraoxonase 1 levels in professional runners
Source: PLoS One. 2018 Feb 2;13(2):e0192392. doi: 10.1371/journal.pone.0192392 (PMC5796729; doi:10.1371/journal.pone.0192392)
Supplement: S3 Table — Individual ultramarathon-induced changes in blood parameters related to metabolic profile, oxidative stress, and Hcy metabolism. (XLSX) [file pone.0192392.s004.xlsx]

## Sheet: Table S3
S3 Table: Individual data points of Table 3. Individual ultramarathon-induced changes in blood parameters related to metabolic profile, oxidative stress, and Hcy metabolism.
METABOLIC PROFILE	Total proteins (g/dl)			Glucose (mg/dl)			TG (mg/dl)			TC (mg/dl)			LDL (mg/dl)			HDL (mg/dl)
ATHLETES	PRE	INTRA	POST	PRE	INTRA	POST	PRE	INTRA	POST	PRE	INTRA	POST	PRE	INTRA	POST	PRE	INTRA	POST
1	6.6	7.12034	6.91092	91	113.088	99.4754	59	90.0514	46.0728	112	123.559	113.088	67	71.2034	65.9679	39	45.0257	47.1199
2	6.4	6.85012	6.81446	91	98.2843	91.5084	93	116.154	72.0386	282	296.839	290.101	187	192.598	187.884	68	79.4217	82.747
3	6.5	6.966	6.56278	84	164.273	135.861	57	96.6923	69.0819	177	182.988	151.98	96	94.6129	75.9901	68	75.8983	72.536
4	7.1	7.27585	7.19616	92	130.537	85.1377	73	93.088	78.0429	188	185.106	173.316	111	105.928	95.2731	64	68.4786	69.9345
5	7	7.6279	7.26809	98	130.615	121.135	135	83.5934	47.3002	186	194.355	160.359	113	113.896	87.6785	58	66.8747	65.7589
6	7.1	7.90888	7.58998	107	152.528	107.344	96	114.114	62.8884	198	197.722	179.991	111	107.335	93.2483	71	80.2187	79.1526
7	7	7.08333	7.43077	108	114.423	114.154	52	112.244	61.3846	194	178.718	180.923	106	93.7179	92.6154	76	69.7436	77.5385
8	7.2	7.56994	7.5	105	141.169	102	73	55.2401	39	155	161.628	144	88	86.952	72	59	69.5616	71
9	7.5	8.07434	7.85612	108	129.844	144.777	81	93.8369	56.1151	243	237.866	218.849	139	126.571	103.252	86	99.2926	102.129
OXIDATIVE STRESS	oxLDL (µg/dl)			ROM (mg/dl)			PON1 (µg/dl)			PAT (µmol/l)
ATHLETES	PRE	INTRA	POST	PRE	INTRA	POST	PRE	INTRA	POST	PRE	INTRA	POST
1	36.8	39.0467	44.7116	28.56	25.9683	29.3191	11.9676	26.4402	34.9743	3474.8	4290.84	4131.06
2	58.23	41.9644	43.155	28.56	28.3535	30.2951	19.4922	57.0129	48.0434	3822	4290.56	4612.03
3	30.55	32.38	28.07	36.08	30.3593	30.7645	36.8779	55.0408	40.0875	4029.2	4289.6	4384.4
4	<lod	<lod	<lod	28.56	27.905	27.0819	33.1432	43.3365	39.354	4335.8	4384.55	4563.38
5	51.9	49.2	42.11	26.08	27.2514	30.8259	19.1795	59.7768	43.9137	3931.2	4719.26	3990.99
6	<lod	<lod	<lod	24.8	25.218	29.5792	15.454	33.175	48.3942	3626	5132.87	4414.33
7	<lod	<lod	<lod	33.6	33.9128	37.4769	28.2587	90.9206	45.2821	3445.4	3951.41	4308.98
8	23.95	42.8111	16.04	29.76	29.8706	29.2	32.3521	44.8012	44.5497	3904.6	4406.73	4890.2
9	45.9	39.2806	36.3963	35.52	40.6772	39.8642	32.1406	52.9554	38.9724	4237.8	4730.91	4086.75
HCY METABOLISM	Hcy (µmol/l)			Vitamin B6 (µg/l)			Vitamin B12 (pg/ml)			Folates (ng/ml)
ATHLETES	PRE	INTRA	POST	PRE	INTRA	POST	PRE	INTRA	POST	PRE	INTRA	POST
1	8.1	10.6805	9.94754	18.7	39.476	48.2717	404	433.503	423.032	8	9.21456	9.21456
2	12.6	12.8067	12.7528	63.3	51.1277	71.4545	550	731.672	664.896	9.21	11.62	13.62
3	14.2	11.8526	12.7801	13.5	38.7809	21.7608	240	250.568	283.236	13.4	14.036	16.5797
4	13.8	16.0497	16.4194	43.2	51.4659	78.0429	321	361.652	375.011	14.8	19.3666	19.3587
5	14.6	15.0468	16.6128	9.5	44.7225	34.2638	294	330.194	250.345	13.4	10.9716	14.8823
6	11.7	16.8346	18.9749	47.1	88.9185	54.3226	423	519.727	493.349	7.3	14.6879	13.0114
7	14.9	15.0385	18.2	11.7	37.9231	18.7385	354	456.603	439.385	4.2	4.14103	6.46154
8	12.26	13.48	14.18	18.3	30.7912	29.4	416	449.081	417	4.4	5.52401	15.5
9	8.2	9.49281	7.74388	40.4	80.1978	34.0058	784	931.823	854.072	8.2	15.0576	13.9165
